# Supplementary material for: Genome-wide copy number variation (CNV) in patients with autoimmune Addison's disease
Source: BMC Med Genet. 2011 Aug 18;12:111. doi: 10.1186/1471-2350-12-111 (PMC3166911; doi:10.1186/1471-2350-12-111)
Supplement: Additional file 1 — Candidate genes of Addison's disease. List of selected candidate genes of Addison's disease, and CNVs in candidate genes detected by the Affymetrix 6.0 gene chip. [file 1471-2350-12-111-S1.XLS]

## Sheet: Ark1
Candidate genes of Addison's disease:
Genes involved in differentiation or regulation of the immune systems:
RORC
RORA
TBX21
GATA3
NFKB1
NFAT3C
IL17A
IL17RA
IL21
IL23A
STAT4
CD28
ICOS
CTLA-4
Steroidogeneitc and vitamin D related genes:
STARD1
CYP2R1
VDR
CYP27B1
GC (VDBP)
Genes associtated with autoimmunity
PTPN22
NALP1
DEFB4
CIITA
REL
IFIH1
CLEC16A
CCL3L1
FCGR3B
FCGR2B
HLA genes
Copy number variations in candidate genes of Addison's disease detected by Affymetrix 6.0 gene chip:
Gene	Chromosome	Patient ID	CN	CNV size Kbp
HLA-DRB5	6p21.32	6	1	21
HLA-DRB5	6p21.32	9	4	42
HLA-DRB5	6p21.32	15	1	65
HLA-DRB5	6p21.32	18	4	27
HLA-DRB5	6p21.32	19	4	44
HLA-DRB5	6p21.32	21	4	80
HLA-DRB5	6p21.32	24	4	53
HLA-DRB5	6p21.32	28	1	33
CCL3L1	17q12	13	3	189
CCL3L1	17q12	17	4	103
CCL3L1	17q12	22	4	189
CCL3L1	17q12	24	3	103
